# Supplementary material for: Catalytic Performance and Sulfur Dioxide Resistance of One-Pot Synthesized Fe-MCM-22 in Selective Catalytic Reduction of Nitrogen Oxides with Ammonia (NH3-SCR)—The Effect of Iron Content
Source: Int J Mol Sci. 2022 Sep 15;23(18):10754. doi: 10.3390/ijms231810754 (PMC9501588; doi:10.3390/ijms231810754)
Supplement: Supplementary file 1 [file ijms-23-10754-s001.zip]

Archive with 1 entries (1 files):
- ijms-1906972-supplementary.pdf
